# Supplementary material for: One Health Surveillance of Antimicrobial Resistance in the Eastern Mediterranean: The Blackchin Guitarfish as a Case Study
Source: Geohealth. 2026 Apr 10;10(4):e2025GH001680. doi: 10.1029/2025GH001680 (PMC13068451; doi:10.1029/2025GH001680)
Supplement: Supplementary file 1 — Table S1 [file GH2-10-e2025GH001680-s004.xlsx]

## Sheet: Sheet1
Table S1. Antibiotic susceptibility patterns of organisms among Rhinobatos spp.
Staphylococcus spp.	Isolates (n)	BEN	CXI Screen	CIP	CLI	DAP	ERY	FUS	GEN	Inducible CLI Resistance	LIN	MIN	OXA	RIF	TRS	VAN
S. aureus	2	0.03-0.25 (S)	NEG	0.5 (S)	0.12-0.25 (S)	0.25 (S)	0.25 (S)	0.125 (S)	0.25-1 (S)	NEG	0.5-2 (S)	0.25 (S)	S	0.5 (S)	10 (S)	0.25-1(S)
S. capitis	1	0.03 (S)	NEG	0.5 (S)	0.12 (S)	0.25 (S)	0.25 (S)	0.125 (S)	1 (S)	NEG	0.5 (S)	0.25 (S)	S	0.5 (S)	10 (S)	1 (S)
S. caprae	1	0.25 (S)	NEG	0.5 (S)	0.12 (S)	0.25 (S)	0.25 (S)	0.125 (S)	1 (S)	NEG	0.5 (S)	0.25 (S)	S	0.5 (S)	10 (S)	1 (S)
S. epidermidis	2	0.03-0.5 (s)	NEG	0.5 (S)	0.12-0.5 (S)	0.25 (S)	0.25 (S)	0.125 (S)	0.25-0.5 (S)	NEG	1-2 (S)	0.25 (S)	S	0.5 (S)	5 (S)	1 (S)
S. haemolyticus	5	0.25-0.5 (S)	NEG	0.25-0.5 (S)	0.12-0.5 (S)	0.25 (S)	0.25 (S)	0.125 (S)	0.5-1(S)	NEG	0.5-1(S)	0.25-0.5 (S)	S	0.5 (S)	5-10 (S)	0.25-1 (S)
S. pasteuri	6	0.03-0.5 (S)	NEG	0.5 (S)	0.25-0.5 (S)	0.25-0.3 (S)	0.25 (S)	0.125 (S)	0.25-1(S)	NEG	1-2 (S)	0.5 (S)	S	0.5 (S)	5-10 (S)	0.25-1 (S)
								0.5 (R, n=1)
S. warneri	16	0.03-0.25 (S)	POS (n=7)	0.5 (S)	0.12-0.5 (S)	0.3-0.5 (S)	0.25 (S)	0.125 (S)	0.25-1(S)	NEG	1-2 (S)	0.25-0.5 (S)	S	0.5 (S)	10 (S)	0.5-1 (S)
			NEG (n=9)					0.5 (R, n=4)							80 (R, n=2)
Pseudomonas spp.	Isolates (n)	CTZ	CTV	CTT	CIP	IMI	LEV	MER	PIP	PIT	TOB
P. mendocina	10	2 (S)	(S)	0.25-1 (S)	0.06-0.5 (S)	0.25 (S)	0.12-2 (S)	0.25 (S, n=7)	4-16 (S, n=8)	2-16 (S)	1 (S)
		32 (R, n=2)				16 (R, n=2)		4 (I, n=2)	128 (R, n=2)
								8 (R, n=1)
P. stutzeri	2	2 (S)	(S)	1(S)	4 (R)	0.5 (S)	8 (R)	0.5 (S)	128 (R)	4 (S)	4 (R)
P. putida	1	2 (S)	(S)	0.5 (S)	0.12 (S)	2 (S)	0.5 (S)	0.25 (S)	4 (S)	4 (S)	1 (S)
E. coli	Isolates (n)	AMI	AMC	AMP	CXI	CTZ	CTR	CUR	CHL	CIP	ERT	FOS	GEN	IMI	MEM	PIT	TRS
	1	4 (S)	4 (S)	32 (R)	4 (S)	4 (S)	64 (R)	4 (S)	8 (S)	0.5 (I)	0.12 (S)	16 (S)	1 (S)	1 (S)	0.25 (S)	4 (S)	320 (R)
Pagglomerans	Isolates (n)	AMI	AMC	AMP	CXI	CTZ	CTR	CUR	CHL	CIP	ERT	FOS	GEN	IMI	MEM	PIT	TRS	TIG
	1	S	S	S	S	S	S	S	S	S	S	S	S	S	S	S	S	S
Antibiotic abbreviations: BEN-benzylpenicillin, CXI Screen-cefoxitin screen, CIP-ciprofloxacin, CLI-clidamycin, DAP-daptomycin, ERY-erythromycin, FUS-fusidic acid, GEN-gentamicin, Inducible CLI Resistance- Inducible clindamycin Resistance, LIN-linezolid, MIN-minocycline, OXA-oxacillin, RIF-rifampicin, TRS-Trimethoprim/Sulfamethoxazole, VAN-vancomycin, CTZ-ceftazidime, CTV-ceftazidime-avibactam, C…
Antimicrobial susceptibility categories: S-susceptible, I-intermediate, R-resistant
