# Supplementary material for: One Health Surveillance of Antimicrobial Resistance in the Eastern Mediterranean: The Blackchin Guitarfish as a Case Study
Source: Geohealth. 2026 Apr 10;10(4):e2025GH001680. doi: 10.1029/2025GH001680 (PMC13068451; doi:10.1029/2025GH001680)
Supplement: Supplementary file 2 — Table S2 [file GH2-10-e2025GH001680-s003.xlsx]

## Sheet: Table S2
Table S2. Taxonomic classification, Gram stain, and pathogenic potential of bacterial species isolated from Glaucostegus cemiculus.
Phylum	Class	Order	Family	Genus	Species	Gram Positive/Negative	Pathogenicity and Infection Frequency
Firmicutes	Bacilli	Caryophanales	Staphylococcaceae	Staphylococcus	Staphylococcus aureus	Positive	Major human pathogen
Firmicutes	Bacilli	Caryophanales	Staphylococcaceae	Staphylococcus	Staphylococcus capitis	Positive	Human pathogen; causes infections but more commonly part of normal human skin flora
Firmicutes	Bacilli	Caryophanales	Staphylococcaceae	Staphylococcus	Staphylococcus caprae	Positive	Human pathogen; causes infections but more commonly part of normal human skin flora
Firmicutes	Bacilli	Caryophanales	Staphylococcaceae	Staphylococcus	Staphylococcus epidermitis	Positive	Human pathogen; causes infections but more commonly part of normal human skin flora
Firmicutes	Bacilli	Caryophanales	Staphylococcaceae	Staphylococcus	Staphylococcus haemolyticus	Positive	Human pathogen; causes infections but more commonly part of normal human skin flora
Firmicutes	Bacilli	Caryophanales	Staphylococcaceae	Staphylococcus	Staphylococcus pasteuri	Positive	Human pathogen with very low infection frequency
Firmicutes	Bacilli	Caryophanales	Staphylococcaceae	Staphylococcus	Staphylococcus warneri	Positive	Human pathogen; causes infections but more commonly part of normal human skin flora
Firmicutes	Bacilli	Caryophanales	Bacillaceae	Bacillus	Bacillus cereus group	Positive	Major human pathogen
Firmicutes	Bacilli	Caryophanales	Bacillaceae	Bacillus	Bacillus altitudinis/pumilus	Positive	Environmental bacterium; rarely a human pathogen (occasional infections reported)
Firmicutes	Bacilli	Caryophanales	Bacillaceae	Bacillus	Bacillus circulans	Positive	Environmental bacterium; rarely a human pathogen (occasional infections reported)
Firmicutes	Bacilli	Caryophanales	Bacillaceae	Bacillus	Bacillus safensis	Positive	Environmental bacterium; rarely a human pathogen (occasional infections reported)
Firmicutes	Bacilli	Caryophanales	Bacillaceae	Peribacillus	Peribacillus simplex	Positive	Environmental; rare infections
Firmicutes	Bacilli	Caryophanales	Bacillaceae	Cylobacillus	Cylobacillus firmus	Positive	Environmental; not a human pathogen
Firmicutes	Bacilli	Caryophanales	Bacillaceae	Lysinibacillus	Lysinibacillus susiformis	Positive	Pathogen not present in Israel; mostly found in tropical regions
Firmicutes	Bacilli	Caryophanales	Bacillaceae	Exiguobacterium	Exiguobacterium acetylicum	Positive	Environmental; rare infections
Firmicutes	Bacilli	Caryophanales	Bacillaceae	Exiguobacterium	Exiguobacterium aurantiacum	Positive	Environmental; rare infections
Proteobacteria	Gammaproteobacteria	Pseudomonadales	Pseudomonadaceae	Pseudomonas	Pseudomonas mendocina	Negative	Environmental human pathogen (not carried by humans); relatively low frequency
Proteobacteria	Gammaproteobacteria	Pseudomonadales	Pseudomonadaceae	Pseudomonas	Pseudomonas putida	Negative	Environmental human pathogen (not carried by humans); relatively low frequency
Proteobacteria	Gammaproteobacteria	Pseudomonadales	Pseudomonadaceae	Pseudomonas	Pseudomonas stutzeri	Negative	Environmental human pathogen (not carried by humans); relatively low frequency
Proteobacteria	Gammaproteobacteria	Enterobacterales	Enterobacteriaceae	Escherichia	Escherichia coli	Negative	Major human pathogen
Proteobacteria	Gammaproteobacteria	Enterobacterales	Erwiniaceae	Pantoea	Pantoea agglomerans	Negative	Human pathogen; low infection frequency
Proteobacteria	Gammaproteobacteria	Aeromonadales	Aeromonadaceae	Aeromonas	Aeromonas veronii	Negative	Human pathogen; low frequency
Proteobacteria	Gammaproteobacteria	Alteromonadales	Shewanellaceae	Shewanella	Shewanella algae	Negative	Human pathogen; low frequency
Proteobacteria	Gammaproteobacteria	Vibrionales	Vibrionaceae	Photobacterium	Photobacterium damselae	Negative	Non-human pathogen
Proteobacteria	Gammaproteobacteria	Vibrionales	Vibrionaceae	Vibrio	Vibrio campbellii	Negative	Environmental; very low or rare occurrence
Proteobacteria	Gammaproteobacteria	Vibrionales	Vibrionaceae	Vibrio	Vibrio harveyi	Negative	Environmental; causes infections in humans when bitten by fish
