# Supplementary material for: One Health Surveillance of Antimicrobial Resistance in the Eastern Mediterranean: The Blackchin Guitarfish as a Case Study
Source: Geohealth. 2026 Apr 10;10(4):e2025GH001680. doi: 10.1029/2025GH001680 (PMC13068451; doi:10.1029/2025GH001680)
Supplement: Supplementary file 3 — Table S3 [file GH2-10-e2025GH001680-s002.xlsx]

## Sheet: Table S3
Table S3. Taxonomic classification and frequency of bacterial species isolated from Glaucostegus cemiculus organ samples
s-skin, m-mouth, g-gills
Phylum	Class	Order	Family	Genus	Species	G5m_2023	G1Am_2023	G2g_2023	G2m_2023	G3m_2023	G3s_2023	G2s_2023	G1Bs_2024	G18s_2024	G19m_2024	G20s_2024	G22g_2024	G40g_2024	G41m_2024	G1Ag_2023	G3g_2023	G5s_2023	G6g_2023	G6m_2023	G6s_2023	G1Bm_2024	G41g_2024	G41s_2024	G42m_2024	G43g_2024	G1As_2023	G4g_2023	G4m_2023	G8g_2023	G9g_2023	G9m_2023	G1Bg_2024	G19s_2024	G21g_2024	G21s_2024	G22m_2024	G22s_2024	G40m_2024	G42s_2024	G44g_2024	G44m_2024	G4s_2023	G8m_2023	G8s_2023
Firmicutes	Bacilli	Caryophanales	Staphylococcaceae	Staphylococcus	Staphylococcus warneri	1	1	1	1	1	1	0	0	0	0	2	0	0	0	1	1	1	1	1	0	1	0	2	0	0	0	0	0	1	0	0	0	0	0	0	0	0	0	0	0	0	0	0	0
Proteobacteria	Gammaproteobacteria	Pseudomonadales	Pseudomonadaceae	Pseudomonas	Pseudomonas mendocina	1	0	0	2	1	1	1	0	0	0	0	0	0	0	1	0	0	0	0	1	0	0	0	0	0	1	0	0	0	0	1	0	0	0	0	0	0	0	0	0	0	0	0	0
Firmicutes	Bacilli	Caryophanales	Bacillaceae	Bacillus	Bacillus cereus group	0	1	1	0	1	2	1	0	0	0	0	0	0	1	0	0	0	0	1	1	0	0	0	0	0	0	0	0	0	0	0	0	0	0	0	0	0	0	0	0	0	0	0	0
Firmicutes	Bacilli	Caryophanales	Bacillaceae	Bacillus	Bacillus altitudinis/pumilus	0	1	0	0	0	0	1	0	0	0	0	0	2	2	0	0	0	0	0	0	0	1	0	0	0	0	1	0	0	0	0	0	0	0	1	0	0	0	0	0	0	0	0	0
Firmicutes	Bacilli	Caryophanales	Staphylococcaceae	Staphylococcus	Staphylococcus pasteuri	1	0	0	0	1	0	0	0	0	0	0	0	0	0	0	0	0	0	0	0	0	1	0	1	0	0	0	0	0	0	0	0	0	0	0	1	0	0	1	0	0	0	0	0
Firmicutes	Bacilli	Caryophanales	Staphylococcaceae	Staphylococcus	Staphylococcus haemolyticus	0	0	1	0	0	0	0	0	1	0	0	0	0	0	0	0	0	0	0	0	0	0	0	1	0	0	0	0	0	0	0	0	0	0	0	0	0	0	0	1	1	0	0	0
Firmicutes	Bacilli	Caryophanales	Bacillaceae	Exiguobacterium	Exiguobacterium acetylicum	0	0	0	0	0	0	0	0	1	0	0	3	0	0	0	0	0	0	0	0	0	0	0	0	0	0	0	0	0	0	0	0	0	0	0	0	1	0	0	0	0	0	0	0
Firmicutes	Bacilli	Caryophanales	Bacillaceae	Exiguobacterium	Exiguobacterium aurantiacum	0	0	0	1	0	0	0	0	0	2	0	0	0	0	0	0	0	0	0	0	0	0	0	0	0	0	0	0	0	0	0	0	0	1	0	0	0	0	0	0	0	0	0	0
Proteobacteria	Gammaproteobacteria	Vibrionales	Vibrionaceae	Photobacterium	Photobacterium damselae	0	0	0	0	0	0	0	0	0	0	0	0	0	0	0	0	0	0	0	0	0	0	0	0	2	0	0	0	0	0	0	0	0	0	0	0	0	1	0	0	0	0	0	0
Firmicutes	Bacilli	Caryophanales	Staphylococcaceae	Staphylococcus	Staphylococcus aureus	1	0	0	0	0	0	0	0	0	0	1	0	0	0	0	0	0	0	0	0	0	0	0	0	0	0	0	0	0	0	0	0	0	0	0	0	0	0	0	0	0	0	0	0
Firmicutes	Bacilli	Caryophanales	Staphylococcaceae	Staphylococcus	Staphylococcus epidermitis	0	0	0	0	0	0	0	0	0	0	0	0	0	0	0	0	0	1	0	0	0	0	0	0	0	0	0	1	0	0	0	0	0	0	0	0	0	0	0	0	0	0	0	0
Proteobacteria	Gammaproteobacteria	Pseudomonadales	Pseudomonadaceae	Pseudomonas	Pseudomonas putida	1	0	0	0	0	0	0	0	0	0	0	0	0	0	0	1	0	0	0	0	0	0	0	0	0	0	0	0	0	0	0	0	0	0	0	0	0	0	0	0	0	0	0	0
Firmicutes	Bacilli	Caryophanales	Staphylococcaceae	Staphylococcus	Staphylococcus capitis	0	0	0	0	0	0	0	0	0	0	0	0	0	0	0	0	0	0	0	0	0	0	0	0	0	0	0	0	0	1	0	0	0	0	0	0	0	0	0	0	0	0	0	0
Firmicutes	Bacilli	Caryophanales	Staphylococcaceae	Staphylococcus	Staphylococcus caprae	0	0	0	0	0	0	0	0	0	0	0	0	0	0	0	0	0	0	0	0	0	0	0	0	0	0	0	0	0	0	0	0	1	0	0	0	0	0	0	0	0	0	0	0
Proteobacteria	Gammaproteobacteria	Pseudomonadales	Pseudomonadaceae	Pseudomonas	Pseudomonas stutzeri	0	0	0	0	0	0	0	0	1	0	0	0	0	0	0	0	0	0	0	0	0	0	0	0	0	0	0	0	0	0	0	0	0	0	0	0	0	0	0	0	0	0	0	0
Firmicutes	Bacilli	Caryophanales	Bacillaceae	Bacillus	Bacillus circulans	0	1	0	0	0	0	0	0	0	0	0	0	0	0	0	0	0	0	0	0	0	0	0	0	0	0	0	0	0	0	0	0	0	0	0	0	0	0	0	0	0	0	0	0
Firmicutes	Bacilli	Caryophanales	Bacillaceae	Bacillus	Bacillus safensis	0	0	0	0	0	0	0	0	0	0	0	0	1	0	0	0	0	0	0	0	0	0	0	0	0	0	0	0	0	0	0	0	0	0	0	0	0	0	0	0	0	0	0	0
Proteobacteria	Gammaproteobacteria	Enterobacterales	Enterobacteriaceae	Escherichia	Escherichia coli	0	0	0	0	0	0	0	1	0	0	0	0	0	0	0	0	0	0	0	0	0	0	0	0	0	0	0	0	0	0	0	0	0	0	0	0	0	0	0	0	0	0	0	0
Proteobacteria	Gammaproteobacteria	Enterobacterales	Erwiniaceae	Pantoea	Pantoea agglomerans	0	0	0	0	0	0	0	0	0	0	0	0	0	0	0	0	1	0	0	0	0	0	0	0	0	0	0	0	0	0	0	0	0	0	0	0	0	0	0	0	0	0	0	0
Proteobacteria	Gammaproteobacteria	Aeromonadales	Aeromonadaceae	Aeromonas	Aeromonas veronii	0	0	1	0	0	0	0	0	0	0	0	0	0	0	0	0	0	0	0	0	0	0	0	0	0	0	0	0	0	0	0	0	0	0	0	0	0	0	0	0	0	0	0	0
Firmicutes	Bacilli	Caryophanales	Bacillaceae	Cylobacillus	Cylobacillus firmus	0	0	0	0	0	0	0	0	0	0	0	0	0	0	0	0	0	0	0	0	1	0	0	0	0	0	0	0	0	0	0	0	0	0	0	0	0	0	0	0	0	0	0	0
Firmicutes	Bacilli	Caryophanales	Bacillaceae	Lysinibacillus	Lysinibacillus susiformis	0	0	0	0	0	0	0	0	0	1	0	0	0	0	0	0	0	0	0	0	0	0	0	0	0	0	0	0	0	0	0	0	0	0	0	0	0	0	0	0	0	0	0	0
Firmicutes	Bacilli	Caryophanales	Bacillaceae	Peribacillus	Peribacillus simplex	0	0	0	0	0	0	0	1	0	0	0	0	0	0	0	0	0	0	0	0	0	0	0	0	0	0	0	0	0	0	0	0	0	0	0	0	0	0	0	0	0	0	0	0
Proteobacteria	Gammaproteobacteria	Alteromonadales	Shewanellaceae	Shewanella	Shewanella algae	1	0	0	0	0	0	0	0	0	0	0	0	0	0	0	0	0	0	0	0	0	0	0	0	0	0	0	0	0	0	0	0	0	0	0	0	0	0	0	0	0	0	0	0
Proteobacteria	Gammaproteobacteria	Vibrionales	Vibrionaceae	Vibrio	Vibrio campbellii	0	0	0	0	0	0	0	1	0	0	0	0	0	0	0	0	0	0	0	0	0	0	0	0	0	0	0	0	0	0	0	0	0	0	0	0	0	0	0	0	0	0	0	0
Proteobacteria	Gammaproteobacteria	Vibrionales	Vibrionaceae	Vibrio	Vibrio harveyi	0	0	0	0	0	0	0	0	0	0	0	0	0	0	0	0	0	0	0	0	0	0	0	0	0	0	0	0	0	0	0	1	0	0	0	0	0	0	0	0	0	0	0	0
Growth w/o ID	Growth w/o ID	Growth w/o ID	Growth w/o ID	Growth w/o ID	Growth w/o ID	0	0	0	1	1	0	0	2	1	1	3	2	0	0	1	0	0	1	1	0	5	3	1	2	0	0	1	0	1	0	1	0	3	6	2	3	3	2	2	1	2	1	2	1
					Sum	6	4	4	5	5	4	3	5	4	4	6	5	3	3	3	2	2	3	3	2	7	5	3	4	2	1	2	1	2	1	2	1	4	7	3	4	4	3	3	2	3	1	2	1
[truncated: 11 more columns]
