# Supplementary material for: One Health Surveillance of Antimicrobial Resistance in the Eastern Mediterranean: The Blackchin Guitarfish as a Case Study
Source: Geohealth. 2026 Apr 10;10(4):e2025GH001680. doi: 10.1029/2025GH001680 (PMC13068451; doi:10.1029/2025GH001680)
Supplement: Supplementary file 4 — Table S4 [file GH2-10-e2025GH001680-s001.xlsx]

## Sheet: Table S4
Table S4. Positive antibiotic resistance detected in bacterial isolates from Glaucostegus cemiculus, by organ, sex, and bacterial species.
Guitarfish ID	Organ	Sex	Bacteria	Antibiotic
G18	F	skin	Pseudomonas stutzeri	Ciprofloxacin
G18	F	skin	Pseudomonas stutzeri	Levofloxacin
G18	F	skin	Pseudomonas stutzeri	Piperacillin
G18	F	skin	Pseudomonas stutzeri	Tobramycin
G1A	F	gills	Pseudomonas mendocina	Ceftazidime
G1A	F	skin	Pseudomonas mendocina	Ceftazidime
G1A	F	gills	Pseudomonas mendocina	Imipenem
G1A	F	skin	Pseudomonas mendocina	Imipenem
G1A	F	gills	Pseudomonas mendocina	Meropenem
G1A	F	skin	Pseudomonas mendocina	Meropenem
G1A	F	gills	Pseudomonas mendocina	Piperacillin
G1A	F	skin	Pseudomonas mendocina	Piperacillin
G1A	F	gills	Staphylococcus warneri	Cefoxitin
G1A	F	mouth	Staphylococcus warneri	Cefoxitin
G1A	F	gills	Staphylococcus warneri	Fusidic Acid
G1A	F	mouth	Staphylococcus warneri	Fusidic Acid
G1B	F	skin	Escherichia coli	Ampicillin
G1B	F	skin	Escherichia coli	Ceftriaxone
G1B	F	skin	Escherichia coli	Ciprofloxacin
G1B	F	skin	Escherichia coli	Trimethoprim/Sulfamethoxazole
G2	F	gills	staphylococcus warneri	Fusidic Acid
G2	F	mouth	Staphylococcus warneri	Fusidic Acid
G2	F	gills	Staphylococcus warneri	Trimethoprim/Sulfamethoxazole
G2	F	mouth	Staphylococcus warneri	Trimethoprim/Sulfamethoxazole
G20	F	skin1	Staphylococcus warneri	Cefoxitin
G20	F	skin2	Staphylococcus warneri	Cefoxitin
G3	M	mouth	Staphylococcus pasteuri	Fusidic Acid
G5	F	mouth	Staphylococcus warneri	Cefoxitin
G6	M	skin	Staphylococcus warneri	Cefoxitin
G8	M	gills	Staphylococcus warneri	Cefoxitin
G9	F	mouth	Pseudomonas mendocina	Meropenem
